# Supplementary material for: Evaluation of MIRU-VNTR for typing of Mycobacterium bovis isolated from Sika deer in Northeast China
Source: BMC Vet Res. 2015 Apr 11;11:93. doi: 10.1186/s12917-015-0402-0 (PMC4399248; doi:10.1186/s12917-015-0402-0)
Supplement: Additional file 1: — MIRU-VNTR type of M. bovis Isolated in this study. Additional file 1 including the MIRU-VNTR typing results of M.bovis Isolated which was used in this study. [file 12917_2015_402_MOESM1_ESM.xls]

## Sheet: MIRU-VNTRplus
ID	Species	Lineage	ETRA	MIRU4	QUB11b	Mtub4	MIRU2	MIRU23	MIRU31	MIRU39	MIRU40	QUB26	Mtub21	MIRU27	Mtub30	Mtub34	MIRU16
ShuangYang1	M. bovis	Sika Deer	1	1	1	7	3	5	7	10	2	5	1	2	2	7	5
ShuangYang2	M. bovis	Sika Deer	1	1	1	7	3	5	7	10	2	5	1	2	2	7	5
ShuangYang3	M. bovis	Sika Deer	1	1	1	7	3	5	7	10	2	5	1	2	2	7	5
ShuangYang4	M. bovis	Sika Deer	1	1	1	7	3	5	7	10	2	5	1	2	2	7	5
ShuangYang5	M. bovis	Sika Deer	1	1	1	7	3	5	7	10	2	5	1	2	2	7	5
ShuangYang6	M. bovis	Sika Deer	7	3	1	7	5	5	7	10	2	5	1	2	5	7	3
ShuangYang7	M. bovis	Sika Deer	7	3	1	7	5	5	7	10	2	5	1	2	5	7	3
ShuangYang8	M. bovis	Sika Deer	7	3	1	7	5	5	7	10	2	5	1	2	5	7	3
ShuangYang9	M. bovis	Sika Deer	7	3	1	7	5	5	7	10	2	5	1	2	5	7	3
ShuangYang10	M. bovis	Sika Deer	7	3	1	7	5	5	7	10	2	5	1	2	5	7	3
ShuangYang11	M. bovis	Sika Deer	7	3	1	7	5	5	7	10	2	5	1	2	5	7	3
ShuangYang12	M. bovis	Sika Deer	7	3	1	7	5	5	7	10	2	5	1	2	5	7	3
ShuangYang13	M. bovis	Sika Deer	7	3	1	7	5	5	7	10	2	5	1	2	5	7	3
ShuangYang14	M. bovis	Sika Deer	7	3	1	7	5	5	7	10	2	5	1	2	5	7	3
ShuangYang15	M. bovis	Sika Deer	1	3	4	5	5	4	8	10	5	6	1	3	5	7	3
ShuangYang16	M. bovis	Sika Deer	1	3	4	5	5	4	8	10	5	6	1	3	5	7	3
ShuangYang17	M. bovis	Sika Deer	1	3	4	5	5	4	8	10	5	6	1	3	5	7	3
ShuangYang18	M. bovis	Sika Deer	1	3	4	5	5	4	8	10	5	6	1	3	5	7	3
ShuangYang19	M. bovis	Sika Deer	1	3	4	5	5	4	8	10	5	6	1	3	5	7	3
ShuangYang20	M. bovis	Sika Deer	1	3	4	5	5	4	8	10	5	6	1	3	5	7	3
ShuangYang21	M. bovis	Sika Deer	1	3	4	5	5	4	8	10	5	6	1	3	5	7	3
ShuangYang22	M. bovis	Sika Deer	6	4	6	7	5	5	7	10	5	4	5	4	5	7	3
ShuangYang23	M. bovis	Sika Deer	6	4	6	7	5	5	7	10	5	4	5	4	5	7	3
ShuangYang24	M. bovis	Sika Deer	6	4	6	7	5	5	7	10	5	4	5	4	5	7	3
ShuangYang25	M. bovis	Sika Deer	6	4	6	7	5	5	7	10	5	4	5	4	5	7	3
ShuangYang26	M. bovis	Sika Deer	6	4	6	7	5	5	7	10	5	4	5	4	5	7	3
ShuangYang27	M. bovis	Sika Deer	6	4	6	7	5	5	7	10	5	4	5	4	5	7	3
LiaoYuan1	M. bovis	Sika Deer	6	4	6	7	5	5	7	10	5	4	5	4	5	7	3
LiaoYuan2	M. bovis	Sika Deer	6	4	6	7	5	5	7	10	5	4	5	4	5	7	3
LiaoYuan3	M. bovis	Sika Deer	6	4	6	7	5	5	7	10	5	4	5	4	5	7	3
LiaoYuan4	M. bovis	Sika Deer	6	4	6	7	5	5	7	10	5	4	5	4	5	7	3
LiaoYuan5	M. bovis	Sika Deer	6	4	6	7	5	5	7	10	5	4	5	4	5	7	3
LiaoYuan6	M. bovis	Sika Deer	6	4	6	7	5	5	7	10	5	4	5	4	5	7	3
TongHua1	M. bovis	Sika Deer	6	4	6	7	5	5	7	10	5	4	5	4	5	7	3
TongHua2	M. bovis	Sika Deer	6	4	6	7	5	5	7	10	5	4	5	4	5	7	3
TongHua3	M. bovis	Sika Deer	6	4	6	7	5	5	7	10	5	4	5	4	5	7	3
TongHua4	M. bovis	Sika Deer	6	4	6	7	5	5	7	10	5	4	5	4	5	7	3
TongHua5	M. bovis	Sika Deer	6	4	6	7	5	5	7	10	5	4	5	4	5	7	3
TongHua6	M. bovis	Sika Deer	1	1	7	7	5	5	7	6	2	5	4	3	5	7	3
TongHua7	M. bovis	Sika Deer	1	1	7	7	5	5	7	6	2	5	4	3	5	7	3
TongHua8	M. bovis	Sika Deer	1	1	7	7	5	5	7	6	2	5	4	3	5	7	3
TongHua9	M. bovis	Sika Deer	1	1	7	7	5	5	7	6	2	5	4	3	5	7	3
TongHua10	M. bovis	Sika Deer	1	1	7	7	5	5	7	6	2	5	4	3	5	7	3
TongHua11	M. bovis	Sika Deer	1	1	7	7	5	5	7	6	2	5	4	3	5	7	3
TongHua12	M. bovis	Sika Deer	1	1	7	7	5	5	7	6	2	5	4	3	5	7	3
TongHua13	M. bovis	Sika Deer	1	1	7	7	5	5	7	6	2	5	4	3	5	7	3
TongHua14	M. bovis	Sika Deer	6	3	4	3	5	4	8	6	2	4	4	3	5	7	3
TongHua15	M. bovis	Sika Deer	6	3	4	3	5	4	8	6	2	4	4	3	5	7	3
TongHua16	M. bovis	Sika Deer	6	3	4	3	5	4	8	6	2	4	4	3	5	7	3
TongHua17	M. bovis	Sika Deer	6	3	4	3	5	4	8	6	2	4	4	3	5	7	3
TongHua18	M. bovis	Sika Deer	6	3	4	3	5	4	8	6	2	4	4	3	5	7	3
TongHua19	M. bovis	Sika Deer	6	3	4	3	5	4	8	6	2	4	4	3	5	7	3
TongHua20	M. bovis	Sika Deer	6	3	4	3	5	4	8	6	2	4	4	3	5	7	3
TongHua21	M. bovis	Sika Deer	6	3	4	3	5	4	8	6	2	4	4	3	5	7	3
TongHua22	M. bovis	Sika Deer	6	3	4	3	5	4	8	6	2	4	4	3	5	7	3
TongHua23	M. bovis	Sika Deer	6	3	4	3	5	4	8	6	2	4	4	3	5	7	3
TongHua24	M. bovis	Sika Deer	6	3	4	3	5	4	8	6	2	4	4	3	5	7	3
TongHua25	M. bovis	Sika Deer	6	3	4	3	5	4	8	6	2	4	4	3	5	7	3
TongHua26	M. bovis	Sika Deer	6	3	4	3	5	4	8	6	2	4	4	3	5	7	3
TongHua27	M. bovis	Sika Deer	6	3	4	3	5	4	8	6	2	4	4	3	5	7	3
TongHua28	M. bovis	Sika Deer	6	3	4	3	5	4	8	6	2	4	4	3	5	7	3
TongHua29	M. bovis	Sika Deer	6	4	6	3	5	5	7	6	2	5	1	3	5	7	3
TongHua30	M. bovis	Sika Deer	6	4	6	3	5	5	7	6	2	5	1	3	5	7	3
TongHua31	M. bovis	Sika Deer	6	4	6	3	5	5	7	6	2	5	1	3	5	7	3
TongHua32	M. bovis	Sika Deer	6	4	6	3	5	5	7	6	2	5	1	3	5	7	3
SiPing1	M. bovis	Sika Deer	6	4	6	3	5	5	7	6	2	5	1	3	5	7	3
SiPing2	M. bovis	Sika Deer	6	4	6	3	5	5	7	6	2	5	1	3	5	7	3
SiPing3	M. bovis	Sika Deer	6	4	6	3	5	5	7	6	2	5	1	3	5	7	3
SiPing4	M. bovis	Sika Deer	6	4	6	3	5	5	7	6	2	5	1	3	5	7	3
SiPing5	M. bovis	Sika Deer	6	4	6	3	5	5	7	6	2	5	1	3	5	7	3
SiPing6	M. bovis	Sika Deer	7	4	1	3	3	4	7	10	5	5	1	3	5	7	3
SiPing7	M. bovis	Sika Deer	7	4	1	3	3	4	7	10	5	5	1	3	5	7	3
SiPing8	M. bovis	Sika Deer	7	4	1	3	3	4	7	10	5	5	1	3	5	7	3
SiPing9	M. bovis	Sika Deer	7	4	1	3	3	4	7	10	5	5	1	3	5	7	3
ShuangYang28	M. bovis	Sika Deer	7	4	1	3	3	4	7	10	5	5	1	3	5	7	3
ShuangYang29	M. bovis	Sika Deer	7	4	1	3	3	4	7	10	5	5	1	3	5	7	3
ShuangYang30	M. bovis	Sika Deer	7	4	1	3	3	4	7	10	5	5	1	3	5	7	3
ShuangYang31	M. bovis	Sika Deer	7	4	1	3	3	4	7	10	5	5	1	3	5	7	3
ShuangYang32	M. bovis	Sika Deer	7	4	1	3	3	4	7	10	5	5	1	3	5	7	3
ShuangYang33	M. bovis	Sika Deer	7	4	1	3	3	4	7	10	5	5	1	3	5	7	3
ShuangYang34	M. bovis	Sika Deer	7	4	1	3	3	4	7	10	5	5	1	3	5	7	3
ShuangYang35	M. bovis	Sika Deer	7	4	1	3	3	4	7	10	5	5	1	3	5	7	3
ShuangYang36	M. bovis	Sika Deer	7	4	1	3	3	4	7	10	5	5	1	3	5	7	3
ShuangYang37	M. bovis	Sika Deer	1	1	1	3	5	5	7	10	5	5	5	3	5	7	3
ShuangYang38	M. bovis	Sika Deer	1	1	1	3	5	5	7	10	5	5	5	3	5	7	3
ShuangYang39	M. bovis	Sika Deer	1	1	1	3	5	5	7	10	5	5	5	3	5	7	3
ShuangYang40	M. bovis	Sika Deer	6	4	7	8	5	5	8	10	5	4	1	4	2	2	4
ShuangYang41	M. bovis	Sika Deer	6	4	7	8	5	5	8	10	5	4	1	4	2	2	4
ShuangYang42	M. bovis	Sika Deer	6	4	7	8	5	5	8	10	5	4	1	4	2	2	4
SongYuan1	M. bovis	Sika Deer	6	4	7	8	5	5	8	10	5	4	1	4	2	2	4
SongYuan2	M. bovis	Sika Deer	6	4	7	8	5	5	8	10	5	4	1	4	2	2	4
SongYuan3	M. bovis	Sika Deer	6	4	7	7	5	5	8	10	5	6	1	4	2	7	5
SongYuan4	M. bovis	Sika Deer	6	4	7	7	5	5	8	10	5	6	1	4	2	7	5
SongYuan5	M. bovis	Sika Deer	6	4	7	7	5	5	8	10	5	6	1	4	2	7	5
ShuangYang43	M. bovis	Sika Deer	6	4	7	7	5	5	8	10	5	6	1	4	2	7	5
SiPing10	M. bovis	Sika Deer	7	3	7	8	3	5	8	10	2	6	1	4	2	2	5
