# Supplementary material for: Evaluation of MIRU-VNTR for typing of Mycobacterium bovis isolated from Sika deer in Northeast China
Source: BMC Vet Res. 2015 Apr 11;11:93. doi: 10.1186/s12917-015-0402-0 (PMC4399248; doi:10.1186/s12917-015-0402-0)
Supplement: Additional file 2: — PCR primer sequences and PCR product sequencing in this study. Additional file 2 including PCR primer sequences of MIRU-VNTR loci, and the result of PCR product sequencing in this study. [file 12917_2015_402_MOESM2_ESM.xlsx]

## Sheet: Sheet1
Alias	PCR primer pairs(5' to 3')	No. of copies	Repeat consensus	Result of nucleic acid sequencing
MIRU2	TGGACTTGCAGCAATGGACCAACT TACTCGGACGCCGGCTCAAAAT	3	GGAGAGCGGCGCCTATGACTCGCGCCGGCGACGATGCACAGCGAAGCGATGA	TGGACTTGCAGCAATGGACCAACTACACGCCGGTCGAGCTGACCGGGCACGTGGAGTTTCCACGCATCGGCCAGGTGCCCTATCTGCTGACGCTGCCAGGACACGGGTTCTACTGGTTCCAGTTGACCACACATGAGGTGGGGGCACCTCCCACTTGCGGGGGAGAGCGGCGCCTATGACTCGCGCCGGCGACGATGCACAGCGAAGCGATGAGGAGGAGCGGCGCCTATGACTCGCGCCAGCGACGATGCACAGCGAAGCGATGAGGAGGAGCGGCGCCTATGACTCGCGCCAGCGACGATGCACAGCGAAGCGATGAGGAGGAGCGGCGCCTATGACTCGGTCGGACACGCTGGCAACCAAGCTGCCATGGTCCGATTGGCTTCCGCGGCAACGTTG…
		5		TGGACTTGCAGCAATGGACCAACTACACGCCGGTCGAGCTGACCGGGCACGTGGAGTTTCCACGCATCGGCCAGGTGCCCTATCTGCTGACGCTGCCAGGACACGGGTTCTACTGGTTCCAGTTGACCACACATGAGGTGGGGGCACCTCCCACTTGCGGGGGAGAGCGGCGCCTATGACTCGCGCCGGCGACGATGCACAGCGAAGCGATGAGGAGGAGCGGCGCCTATGACTCGCGCCAGCGACGATGCACAGCGAAGCGATGAGGAGGAGCGGCGCCTATGACTCGCGCCAGCGACGATGCACAGCGAAGCGATGAGGAGAGCGGCGCCTATGACTCGCGCCAGCGACGATGCACAGCGAAGCGATGAGGAGGAGCGGCGCCTATGACTCGCGCCA…
MIRU10	GTTCTTGACCAACTGCAGTCGTCC	8	AGTCAATGGCGCCGCTCCTCCTCATCGCTGCGCTCTGCATCGTCGCCGGCGGT	GTTCTTGACCAACTGCAGTCGTCCGTAGCGGGCCATGGTGTCGACGATGTCGACGAGCAAGGGTTGCGGCACCGCGTAGCGGGAGTAACTGACCAGCGCGTCGACGACTTGCTCGGCATCATGGCCGGCGGCGCGAGCATTCCACAGTGCCAGCGGTGTGATGCGGTAGGTGTGGACATGTTCGGGTGCACGTTCCAGCTCGGCGAACGGCGCGATGGCGGCGCGTGCAGCGCCGGCCAGTTCATGGTCGACTTCCAACAGCACCGTCTTATCGGACTGCACTATCAATGGTCCGTCAGTCAATGGCGCCGCTCCTCCTCATCGCTGCGCTCTGCATCGTCGCCGGCGGTAGTCAATGGCGCCGCTCCTCCTCATCGCTGCGCTCTGCATCGTCGCCGG…
	GCCACCTTGGTGATCAGCTACCT
MIRU4	CAGGTCACAACGAGAG GAGGAGTCGCTGGCCGATCCGC	1	GGGAGAGTGGCGCTGATGACCTGCGCCGACGACGATGCAGAGCGTAGCGATGAGGTGGGGGCACCACCCGCTTGCGG	CAGGTCACAACGAGAGGGGAGAGTGGCGCTGATGACCTGCGCCGACGACGATGCAGAGCGTAGCGATGAGGTGGGGGCACCACCCGCTTGCGGGGGAGAGTGGCGCTGATGACCAGTGTGTTGATTGTGGAGGACGAGGAGTCGCTGGCCGATCCGC
		3		CAGGTCACAACGAGAGGCCGACGACGGGAGAGTGGCGCTGATGACCTGCGCCGACGACGATGCAGAGCGTAGCGATGAGGTGGGGGCACCACCCGCTTGCGGGGGAGAGTGGCGCTGATGACCTGCGCCGACGACGATGCAGAGCGTAGCGATGAGGTGGGGGCACCACCCGCTTGCGGGGGAGAGTGGCGCTGATGACCTGCGCCGACGACGATGCAGAGCGTAGCGATGAGGTGGGGGCACCACCCGCTTGCGGGGGAGAGTGGCGCTGATGACCAGTGTGGACATTGTGGAGGACGAGGAGTCGCTGGCCGATCCGC
		4		CAGGTCACAACGAGAGGCCGCGGGAGAGTGGCGCTGATGACCTGCGCCGACGACGATGCAGAGCGTAGCGATGAGGTGGGGGCACCACCCGCTTGCGGGGGAGAGTGGCGCTGATGACCTGCGCCGACGACGATGCAGAGCGTAGCGATGAGGTGGGGGCACCACCCGCTTGCGGGGGAGAGTGGCGCTGATGACCTGCGCCGACGACGATGCAGAGCGTAGCGATGAGGTGGGGGCACCACCCGCTTGCGGGGGAGAGTGGCGCTGATGACCTGCGCCGACGACGATGCAGAGCGTAGCGATGAGGTGGGGGCACCACCCGCTTGCGGGGGAGAGTGGCGCTGACAGTGTGGACATTGTGGAGGACGAGGAGTCGCTGGCCGATCCGC
MIRU23	CTGTCGATGGCCGCAACAAAACG	4	CTCATCTGCGCCGCTCCTCCTCATCGCTTCGCTCTGCATCGTCACCGGCGCGACTCATCTGCGCCGCTCCTGCTCATCGCTTCGCTCTGCATCGTCACCGGCGCGA	CTGTCGATGGCCGCAACAAAACGGTTGCCGAATTCTTCGGTGGTCTCGAGTGCCTCATCTGCGCCGCTCCTCCTCATCGCTTCGCTCTGCATCGTCACCGGCGCGACTCATCTGCGCCGCTCCTGCTCATCGCTTCGCTCTGCATCGTCACCGGCGCGACTCATCTGCGCCGCTCCTGCTCATCGCTTCGCTCTGCATCGTCACCGGCGCGACTCATCTGCGCCGCTCCTCCTCATCGCTTCGCTCTGCATCGTCACCGGCGCGCATGGTCAGCGACGCTACACCGTAGGTTGGACACCATGAGTCAGACGGTGCGCGGTGTGATCGCACGACAAAAGGGCGAACCCGT
	AGCTCAACGGGTTCGCCCTTTTGTC	5		CTGTCGATGGCCGCAACAAAACGGTTGCCGAATTCTTCGGTGGTCTCGAGTGCTCCGCTCATCTGCGCCGCTCCTCCTCATCGCTTCGCTCTGCATCGTCACCGGCGCGACTCATCTGCGCCGCTCCTGCTCATCGCTTCGCTCTGCATCGTCACCGGCGCGACTCATCTGCGCCGCTCCTGCTCATCGCTTCGCTCTGCATCGTCACCGGCGCGACTCATCTGCGCCGCTCCTCCTCATCGCTTCGCTCTGCATCGTCACCGGCGCGCACTCATCTGCGCCGCTCCTCCTCATCGCTTCGCTCTGCATCGTCACCGGCGCGCGGTCAGCGACGCTACACCGTAGGTTGGACACCATGAGTCAGACGGTGCGCGGTGTGATCGCACGACAAAAGGGCGA…
MIRU31	ACTGATTGGCTTCATACGGCTTTA	7	CAACCATCTGCGCCGCTCCTCCTCATCGCTGCGCTCTGCATCGTCGCCGGCGC	ACTGATTGGCTTCATACGGCTTTATCACGACTAGCCGCGCCTCGGGGACATTGATGCTGGCCAGTTGCGTGATCGGGGTGGCCGCACCGTAGTAGTCGATGGTGATCCGAGAGAACATGCCAGGGTTGGCGCGGCCGGTACGGATAGTTGACAGGTCGTCACGTGCCACCGCCACAGCCTTCTCCATTTTCTCTTCGGCGTCGAAGAGAGCCTCATCAACCATCTGCGCCGCTCCTCCTCATCGCTGCGCTCTGCATCGTCGCCGGCGCCAACCATCTGCGCCGCTCCTCCTCATCGCTGCGCTCTGCATCGTCGCCGGCGCCAACCATCTGCGCCGCTCCTCCTCATCGCTGCGCTCTGCATCGTCGCCGGCGCCAACCATCTGCGCCGCTCCTCCTC…
	GTGCCGACGTGGTCTTGAT	8		ACTGATTGGCTTCATACGGCTTTATCACGACTAGCCGCGCCTCGGGGACATTGATGCTGGCCAGTTGCGTGATCGGGGTGGCCGCACCGTAGTAGTCGATGGTGATCCGAGAGAACATGCCAGGGTTGGCGCGGCCGGTACGGATAGTTGACAGGTCGTCACGTGCCACCGCCACAGCCTTCTCCATTTTCTCTTCGGCGTCGAAGAGAGCCTCATCAATCATCTGCGCCGCTCCTCCTCATCGCTGCGCTCTGCATCGTCGCCGGCGCCAACCATCTGCGCCGCTCCTCCTCATCGCTGCGCTCTGCATCGTCGCCGGCGCCAACCATCTGCGCCGCTCCTCCTCATCGCTGCGCTCTGCATCGTCGCCGGCGCCAACCATCTGCGCCGCTCCTCCTC…
MIRU39	CGCATCGACAAACTGGAGCCAAAC	6	GAGGAGGCGCCGACACCGTGACCCGCGCCGGCGACGATGCAAAGCGCAGCGAT	CGCATCGACAAACTGGAGCCAAACCTGACATATCGAATCGCATTGCGCACCACCAGCTCTCATGAATCCAAGGCGGTAATCGGCACACCGGAGGCGCAGTACATCACCAACAAGGAGAGCGGTGTCGGGTTTCTCCGGGTCGGCATGGAAGACCCGGTCAAGTTCAGCACCTTCTACATCAGTGGGCCATACATGCCGCCGGCGGCAGGCGTCGAAACCAATGGTGAAGCCGGAGGGCCCGGTCAACAGACCACTAGACAAGCCGCGCGCATTCACAGGTTCACCGCGGCACCGGTTCTCGAGGAGGCGCCGACACCGTGACCCGCGCCGGCGACGATGCAAAGCGCAGCGATGAGGAGGAGCGGCGCCAACGGCCCGCGCCGGCGACGATGCAAAGCG…
	CGGAAACGTCTACGCCCCACACAT	10		CGCATCGACAAACTGGAGCCAAACCTGACATATCGAATCGCATTGCGCACCACCAGCTCTCATGAATCCAAGGCGGTAATCGGCACACCGGAGGCGCAGTACATCACCAACAAGGAGAGCGGTGTCGGGTTTCTCCGGGTCGGCATGGAAGACCCGGTCAAGTTCAGCACCTTCTACATCAGTGGGCCATACATGCCGCCGGCGGCAGGCGTCGAAACCAATGGTGAAGCCGGAGGGCCCGGTCAACAGACCACTAGACAAGCCGCGCGCATTCACAGGTTCACCGCGGCACCGGTTCTCGAGGAGCGGCGCCAACGTGACCCGCGCCGGCGACGATGCAAAGCGCAGCGATGAGGAGGAGGCGCCGACACCGTGACCCGCGCCGGCGACGATGCAAAG…
MIRU40	AAGCGCAAGAGCACCAAG	2	AAGCGATGAGGAGGAGCAGGGCAATGCGGCCTAGCCCGGCGACGATGCAGAGCG	AAGCGCAAGAGCACCAAGCGCGCCATCGTCACCCTGGCGCCGGGCAGCAGGCCGATCGACCTGTTCGGGGCACCGGCCTAGCCCGGCGACGATGCAGAGCGAAGCGATGAGGAGGAGCAGGGCAATGCGGCCTAGCCCGGCGACGATGCAGAGCGAAGCGATGAGGAGGAGCAGGGCAATGCGGCCTAGCCCGGCGACGAGAGCGTGAGAGAAAGACCTGATTAGACATGGCAATTCGCAAGTACAAGCCCAC
	GTGGGCTTGTACTTGCGAAT	5		AAGCGCAAGAGCACCAAGCGCGCCATCGTCACCCTGGCGCCGGGCAGCAGGCCGATCGACCTGTTCGGGGCACCGGCCTAGCCCGGCGACGATGCAGAGCGAAGCGATGAGGAGGAGCAGGGCAATGCGGCCTAGCCCGGCGACGATGCAGAGCGAAGCGATGAGGAGGAGCAGGGCAATGCGGCCTAGCCCGGCGACGAGAGCGTGAAGCGATGAGGAGGAGCAGGGCAATGCGGCCTAGCCCGGCGACGATGCAGAGCGAAGCGATGAGGAGGAGCAGGGCAATGCGGCCTAGCCCGGCGACGATGCAGCGTGAAGCGATGAGGAGGAGCAGGGCAATGCGGCCTAGCCCGGCGACGAGAGCGCTGAGAGAAAGACCTGATTAGACATGGCAATTCG…
MIRU16	TCGGTGATCGGGTCCAGTCCAAGTA CCCGTCGTGCAGCCCTGGTAC	3	GGCGCGGTTCACGAGCGCCGCTCCTCCTCATCGCTTCGCTCTGCATCGTCGTC	TCGGTGATCGGGTCCAGTCCAAGTACCTCAATGCTGCCGGCGTCCGGGCGGACGAAGCCCTCGCACATCTCGACGGTCGTGGTCTTGCCCGCGCCGTTGGGGCCCAGCAGCGCCATCACTTCGGCGTCATGCACGTCGAGATCGAGGTTGGAAACGGCGGTTATTGACCCGTATCGCTTACATACCCCGCGAAGCCGCAGTACCACCTCGGGGGTGTCTGGGGCGCGGTTCACGAGCGCCGCTCCTCCTCATCGCTTCGCTCTGCATCGTCGTCGGCGCGGTTCACGAGCGCCGCTCCTCCTCATCGCTTCGCTCTGCATCGTCGTCGGCGCGGTTCACGAGCGCCGCTCCTCCTCATCGCTTCGCTCTGCATCGTCGTCGGCGCGGCTCACGTGGAAT…
		4		TCGGTGATCGGGTCCAGTCCAAGTACCTCAATGCTGCCGGCGTCCGGGCGGACGAAGCCCTCGCACATCTCGACGGTCGTGGTCTTGCCCGCGCCGTTGGGGCCCAGCAGCGCCATCACTTCGGCGTCATGCACGTCGAGATCGAGGTTGGAAACGGCGGTTATTGACCCGTATCGCTTACATACCCCGCGAAGCCGCAGTACCACCTCGGGGGTGTCTGGGGCGCGGTTCACGAGCGCCGCTCCTCCTCATCGCTTCGCTCTGCATCGTCGTCGGCGCGGTTCACGAGCGCCGCTCCTCCTCATCGCTTCGCTCTGCATCGTCGTCGGCGCGGTTCACGAGCGCCGCTCCTCCTCATCGCTTCGCTCTGCATCGTCGTCGGCGCGGTTCACGAGCGCC…
		5		TCGGTGATCGGGTCCAGTCCAAGTACCTCAATGCTGCCGGCGTCCGGGCGGACGAAGCCCTCGCACATCTCGACGGTCGTGGTCTTGCCCGCGCCGTTGGGGCCCAGCAGCGCCATCACTTCGGCGTCATGCACGTCGAGATCGAGGTTGGAAACGGCGGTTATTGACCCGTATCGCTTACATACCCCGCGAAGCCGCAGTACCACCTCGGGGGTGTCTGGGGCGCGGTTCACGAGCGCCGCTCCTCCTCATCGCTTCGCTCTGCATCGTCGTCGGCGCGGTTCACGAGCGCCGCTCCTCCTCATCGCTTCGCTCTGCATCGTCGTCGGCGCGGTTCACGAGCGCCGCTCCTCCTCATCGCTTCGCTCTGCATCGTCGTCGGCGCGGTTCACGAGCGCC…
MIRU27	CGAAAGCCTCTGCGTGCCAATAA	2	CTGCATCGTCGCCGGCGCGGGTCACTGGCGCCGCTCCTCCCCATCGCTTTGCT	CGAAAGCCTCTGCGTGCCAATAAGAGCCACGTTGCGCGGTCACCCGCGCCCGCACTCGTTCACCGGGCAACGCATAGCGGACGAAAACCACCCGGCCCTCGTGGTGCGCCACGCAGCTACCGCCGTTCGCGGGCGCTCCGGTGACCAACGTCAGATTCACTGCATCGTCGCCGGCGCGGGTCACTGGCGCCGCTCCTCCCCATCGCTTTGCTCTGCATCGTCGCCGGCGCGGGTCACTGGCGCCGCTCCTCCCCATCGCTTTGCTCTGCATCGTCGCCGGCGCGGGTCAATCGAAGATGCCCCGTCGCGTGTCACCGGGAGCCGCGTGCGGCTGTAACGTCTTGATCCGCTCCGACGACGTCAGTTGCCAAGGCACCGAAGTCACCATCACGCCGGGCA…
	GCGATGTGAGCGTGCCACTCAA	3		CGAAAGCCTCTGCGTGCCAATAAGAGCCACGTTGCGCGGTCACCCGCGCCCGCACTCGTTCACCGGGCAACGCATAGCGGACGAAAACCACCCGGCCCTCGTGGTGCGCCACGCAGCTACCGCCGTTCGCGGGCGCTCCGGTGACCAACGTCAGATTCACTGCATCGTCGCCGGCGCGGGTCACTGGCGCCGCTCCTCCCCATCGCTTTGCTCTGCATCGTCGCCGGCGCGGGTCACTGGCGCCGCTCCTCCCCATCGCTTTGCTCTGCATCGTCGCCGGCGCGGGTCACTGGCGCCGCTCCTCCCCATCGCTTTGCTCTGCATCGTCGCCGGCGCGGGTCAATCGAAGATGCCCCGTCGCGTGTCACCGGGAGCCGCGTGCGGCTGTAACGTCTTGAT…
		4		CGAAAGCCTCTGCGTGCCAATAAGAGCCACGTTGCGCGGTCACCCGCGCCCGCACTCGTTCACCGGGCAACGCATAGCGGACGAAAACCACCCGGCCCTCGTGGTGCGCCACGCAGCTACCGCCGTTCGCGGGCGCTCCGGTGACCAACGTCAGATTCACTGCATCGTCGCCGGCGCGGGTCACTGGCGCCGCTCCTCCCCATCGCTTTGCTCTGCATCGTCGCCGGCGCGGGTCACTGGCGCCGCTCCTCCCCATCGCTTTGCTCTGCATCGTCGCCGGCGCGGGTCACTGGCGCCGCTCCTCCCCATCGCTTTGCTCTGCATCGTCGCCGGCGCGGGTCACTGGCGCCGCTCCTCCCCATCGCTTTGCTCTGCATCGTCGCCGGCGCGGGTCAATCG…
MIRU20	TCGGAGAGATGCCCTTCGAGTTAG	1	GAGCGGCGCCAATGAGCCGCGCCGGCGACGATGCAGTGGGGGTACCGCCCGCTTGCGGGG	TCGGAGAGATGCCCTTCGAGTTAGTATCGTCGGTTCGTGTAGAGAATATCTATAGTGACTTTTGCGGGACTGTGGGCCGGGTCTACACCAGGGGCTCGAAGCCGCATTGGCCGAAGCAAGCGGAGGTGCAAGTGCCGACATGAGCGGCGCCAATGAGCCGCGCCGGCGACGATGCAGTGGGGGTACCGCCCGCTTGCGGGGGACGAAGCGATGACGAGGAGCGGCGCCAATGAGCACCGACATACCCGCCACCGTTAGTGCGGAGACCGTGACGTCCTGGTCGGATGACGTCGATGTAACGGTGATTGGTTTCGGCATCGCCGGCGGTTGCGCGGCGGTCAGCGCGGCCGCCGCCGGCGCCCGGGTACTGGTGCTCGAACGTGCCGCCGCGGCGGGCGG…
	GGAGACCGCGACCAGGTACTTGTA
MIRU24	CGACCAAGATGTGCAGGAATACAT	4	CGCCGGCGACGATGCAGAGCGCAGCGATGCTGAGGAGCGGCGCCATCGAAGCAC	CGACCAAGATGTGCAGGAATACATTGCCGACAACGACGTGCTGGTTAATCCGCTTGTGCGGGAAGGCTATCCGTCGATCGGTTGCGCTCCGTGCACAGCCAAACCCGCCGAAGGCGCCGACCCGCGCAGCGGACGCTGGCAGGGGCTGGCCAAGACCGAATGCGGGTTGCACGCCTCGTGACCGCGCCGGCGACGATGCAGAGCGCAGCGATGCTGAGGAGCGGCGCCATCGAAGCACCGCCGGCGACGATGCAGAGCGCAGCGATGCTGAGGAGCGGCGCCATCGAAGCACCGCCGGCGACGATGCAGAGCGCAGCGATGCTGAGGAGCGGCGCCATCGAAGCACCGCCGGCGACGATGCAGAGCGCAGCGATGCGGTGGAGCGGCGCCATCGAAGCA…
	GGGCGAGTTGAGCTCACAGAA
MIRU26	TAGGTCTACCGTCGAAATCTGTGAC	5	TGACCTCCGCCGGCGACGATGCAGAGCGCAGCGATGAGGAGGAGCGGCGCT	TAGGTCTACCGTCGAAATCTGTGACCTCCGCCGGCGACGATGCAGAGCGCAGCGATGAGGAGGAGCGGCGCTTGACCTCCGCCGGCGACGATGCAGAGCGCAGCGATGAGGAGGAGCGGCGCTTGACCTCCGCCGGCGACGATGCAGAGCGCAGCGATGAGGAGGAGCGGCGCTTGACCTCCGCCGGCGACGATGCAGAGCGCAGCGATGAGGAGGAGCGGCGCTTGACCTCCGCCGGCGACGATGCAGAGCGCAGCGATGAGGAGGAGCGGCGCTTGACCTCCGCCGAGCCGGCCCTATTCCGCGAGGCAGTAGCGGCGATGAACGCTGTCACCGTGCGGCCGGAAATCGAACTCGGCCCTATCCGACCGCCGCAGCGGCTAGCTCCGTACAGCTATG…
	CATAGGCGACCAGGCGAATAG
ETR A	CGAAGCCTGGGGTGCCCGCGATTT AAATCGGTCCCATCACCTTCTTAT	1	CCGCCCACATCAATACCCAACGGGATTGCCGGAAGTGAGTAGCCATCCGGGAACACCGTAAACGGGCCTAACCCT	CGAAGCCTGGGGTGCCCGCGATTTCGATCGGGATGTTGgGATCGGCCCGAGGCTGCCGGACACGTCGATGCCCAACGGGATTGCGGGGATCGTGATTGGCGGGGTAGTGAGGGGGCCGATGGCGCCGCCCACATCAATACCCAACGGGATTGCCGGAAGTGAGTAGCCATCCGGGAACACCGTAAACGGGCCTAACCCTCCACCCACATCAATACCCAACGGAATAGCCGGCAAATGCTATAACCACCCGATAAGAAGGTGATGGGACCGATTT
		6		CGAAGCCTGGGGTGCCCGCGATTTCGATCGGGATGTTGATCGGCCCGAGGCTGCCGGACACGTCGATGCCCAACGGGATTGCGGGGATCGTGATTGGCGGGGTAGTGAGGGGGCCGATGGCGCCGCCCACATCAATACCCAACGGGATTGCCGGAAGTGAGTAGCCATCCGGGAACACCGTAAACGGGCCTAACCCTCCGCCCACATCAATACCCAACGGGATTGCCGGAAGTGAGTAGCCATCCGGGAACACCGTAAACGGGCCTAACCCTCCGCCCACATCAATACCCAACGGGATTGCCGGAAGTGAGTAGCCATCCGGGAACACCGTAAACGGGCCTAACCCTCCGCCCACATCAATACCCAACGGGATTGCCGGAAGTGAGTAGCCATCCGGGA…
		7		CGAAGCCTGGGGTGCCCGCGATTTCGATCGGGATGTTGATCGGCCCGAGGCTGCCGGACACGTCGATGCCCAATCGGGATTGCGGGGATCGTGATTGGCGGGGTAGTGAGGGGGCCGATGGCGGCCGCCCACATCAATACCCAACGGGATTGCCGGAAGTGAGTAGCCATCCGGGAACACCGTAAACGGGCCTAACCCTCCGCCCACATCAATACCCAACGGGATTGCCGGAAGTGAGTAGCCATCCGGGAACACCGTAAACGGGCCTAACCCTCCGCCCACATCAATACCCAACGGGATTGCCGGAAGTGAGTAGCCATCCGGGAACACCGTAAACGGGCCTAACCCTCCGCCCACATCAATACCCAACGGGATTGCCGGAAGTGAGTAGCCATCCGG…
ETR C	GTGAGTCGCTGCAGAACCTGCAG	7	GCCCGACGACGATGCAGAGCGCGCAGCGCGATGAGAAGGAGTTGGGCGGTTAGGTCGA	GTGAGTCGCTGCAGAACCTGCAGGCCTTCGCTCACTTACGCCCGACGACGATGCAGAGCGCGCAGCGCGATGAGAAGGAGTTGGGCGGTTAGGTCGAGCCCGACGACGATGCAGAGCGCGCAGCGCGATGAGAAGGAGTTGGGCGGTTAGGTCGAGCCCGACGACGATGCAGAGCGCGCAGCGCGATGAGAAGGAGTTGGGCGGTTAGGTCGAGCCCGACGACGATGCAGAGCGCGCAGCGCGATGAGAAGGAGTTGGGCGGTTAGGTCGAGCCCGACGACGATGCAGAGCGCGCAGCGCGATGAGAAGGAGTTGGGCGGTTAGGTCGAGCCCGACGACGATGCAGAGCGCGCAGCGCGATGAGAAGGAGTTGGGCGGTTAGGTCGAGCCCGACGACGA…
	GGCGTCTTGACCTCCACGAGTG
QUB-11b	CGTAAGGGGGATGCGGGAAATAGG CGAAGTGAATGGTGGCAT	1	ATCGGACCGACACCACCCAGCGCGTTCAGGCTCAACGGAATACCAGGAATAGTAATATCCGGCACCACA	CGTAAGGGGGATGCGGGAAATAGGGACGCCGGGAACGGTGATCGGACCGACACCACCCAGCGCGTTCAGGCTCAACGGAATACCAGGAATAGTAATATCCGGCACCACAATCGGACCGATGCCACCATTCACTTCG
		4		CGTAAGGGGGATGCGGGAAATAGGGACGCCGGGAACGGTGATCGGACCGACACCACCCAGCGCGTTCAGGCTCAACGGAATACCAGGAATAGTAATATCCGGCACCACAATCGGACCGACACCACCCAGCGCGTTCAGGCTCAACGGAATACCAGGAATAGTAATATCCGGCACCACAATCGGACCGACACCACCCAGCGCGTTCAGGCTCAACGGAATACCAGGAATAGTAATATCCGGCACCACAATCGGACCGACACCACCCAGCGCGTTCAGGCTCAACGGAATACCAGGAATAGTAATATCCGGCACCACAATCGGACCGATGCCACCATTCACTTCG
		6		CGTAAGGGGGATGCGGGAAATAGGGACGCCGGGAACGGTGATCGGACCGACACCACCCAGCGCGTTCAGGCTCAACGGAATACCAGGAATAGTAATATCCGGCACCACAATCGGACCGACACCACCCAGCGCGTTCAGGCTCAACGGAATACCAGGAATAGTAATATCCGGCACCACAATCGGACCGACACCACCCAGCGCGTTCAGGCTCAACGGAATACCAGGAATAGTAATATCCGGCACCACAATCGGACCGACACCACCCAGCGCGTTCAGGCTCAACGGAATACCAGGAATAGTAATATCCGGCACCACAATCGGACCGACACCACCCAGCGCGTTCAGGCTCAACGGAATACCAGGAATAGTAATATCCGGCACCACAATCGGACCGACACC…
		7		CGTAAGGGGGATGCGGGAAATAGGGACGCCGGGAACGGTGATCGGACCGACACCACCCAGCGCGTTCAGGCTCAACGGAATACCAGGAATAGTAATATCCGGCACCACAATCGGACCGACACCACCCAGCGCGTTCAGGCTCAACGGAATACCAGGAATAGTAATATCCGGCACCACAATCGGACCGACACCACCCAGCGCGTTCAGGCTCAACGGAATACCAGGAATAGTAATATCCGGCACCACAATCGGACCGACACCACCCAGCGCGTTCAGGCTCAACGGAATACCAGGAATAGTAATATCCGGCACCACAATCGGACCGACACCACCCAGCGCGTTCAGGCTCAACGGAATACCAGGAATAGTAATATCCGGCACCACAATCGGACCGACACC…
QUB-26	GGCCAGGTCCTTCCCGAT AACGCTCAGCTGTCGGAT	4	GAGCCGGGTGCAGCGGGTCGCCACCATCAGCCCCGTGGCGATCGCAAACCCCGCGCCTGGCGACAATGCGGCCCGCAAAACGGGCCGAGGAGGAGCCAGGCAATCACCCCA	GGCCAGGTCCTTCCCGATACACGCAGCTGGAAAGTCCAGGTTACCGCTCGTGGCGATCGCAAACCCGGCGGAGCCGGGTGCAGCGGGTCGCCACCATCAGCCCCGTGGCGATCGCAAACCCCGCGCCTGGCGACAATGCGGCCCGCAAAACGGGCCGAGGAGGAGCCAGGCAATCACCCCAGAGCCGGGTGCAGCGGGTCGCCACCATCAGCCCCGTGGCGATCGCAAACCCCGCGCCTGGCGACAATGCGGCCCGCAAAACGGGCCGAGGAGGAGCCAGGCAATCACCCCAGAGCCGGGTGCAGCGGGTCGCCACCATCAGCCCCGTGGCGATCGCAAACCCCGCGCCTGGCGACAATGCGGCCCGCAAAACGGGCCGAGGAGGAGCCAGGCAATCAC…
		5		GGCCAGGTCCTTCCCGATACACGCAGCTGGAAAGTCCAGGTTACCGCTCGTGGCGATCGCAAACCCGGCGGAGCCGGGTGCAGCGGGTCGCCACCATCAGCCCCGTGGCGATCGCAAACCCCGCGCCTGGCGACAATGCGGCCCGCAAAACGGGCCGAGGAGGAGCCAGGCAATCACCCCAGAGCCGGGTGCAGCGGGTCGCCACCATCAGCCCCGTGGCGATCGCAAACCCCGCGCCTGGCGACAATGCGGCCCGCAAAACGGGCCGAGGAGGAGCCAGGCAATCACCCCAGAGCCGGGTGCAGCGGGTCGCCACCATCAGCCCCGTGGCGATCGCAAACCCCGCGCCTGGCGACAATGCGGCCCGCAAAACGGGCCGAGGAGGAGCCAGGCAATCAC…
		6		GGCCAGGTCCTTCCCGATACACGCAGCTGGAAAGTCCAGGTTACCGCTCGTGGCGATCGCAAACCCGGCGGAGCCGGGTGCAGCGGGTCGCCACCATCAGCCCCGTGGCGATCGCAAACCCCGCGCCTGGCGACAATGCGGCCCGCAAAACGGGCCGAGGAGGAGCCAGGCAATCACCCCAGAGCCGGGTGCAGCGGGTCGCCACCATCAGCCCCGTGGCGATCGCAAACCCCGCGCCTGGCGACAATGCGGCCCGCAAAACGGGCCGAGGAGGAGCCAGGCAATCACCCCAGAGCCGGGTGCAGCGGGTCGCCACCATCAGCCCCGTGGCGATCGCAAACCCCGCGCCTGGCGACAATGCGGCCCGCAAAACGGGCCGAGGAGGAGCCAGGCAATCAC…
QUB-1895	GTGAGCAGGCCCAGCAGACT	5	GGAGCCGCGCGGTCGAGCTCTAGCGTGGCGACGATGCGGGCTGGGATGGGCCGCTGA	GTGAGCAGGCCCAGCAGACTGGATTTGCCGTCGCCGTTTCGCCCGACGATGCCGATGCGCGCCCCGTCGTTGACCCCGAGCGTGACTGCCTCGAACACCACCTGAGTCGGATAGGCCAGGTGCACGGCCTCGGCTCCGAGTAGGTGCGCCATGGGGCCGACCCTAGCGTGGCGACGATGCGGGCTGGGATGGGCCGCTGAGGAGCCGCGCGGTCGAGCTCTAGCGTGGCGACGATGCGGGCTGGGATGGGCCGCTGAGGAGCCGCGCGGTCGAGCTCTAGCGTGGCGACGATGCGGGCTGGGATGGGCCGCTGAGGAGCCGCGCGGTCGAGCTCTAGCGTGGCGACGATGCGGGCTGGGATGGGCCGCTGAGGAGCCGCGCGGTCGAGCTCTAGCGTGG…
	CCACGAAATGTTCAAACACCTCAAT
QUB-3336	AAACAGCACACCGGTGATTTT	3	CGGGCGCGGCGGGTCGGCACCATCGGGCTAAGTGCCGATCGCAAGCGCGGCGCTTGCGC	AAACAGCACACCGGTGATTTTGCGCTGTGGACTCGACCGCCCGGCCGAGTTCGTGGTGGGTTCGGCCATCCAAGTCGTCGATCGGGTGCAGTGGTTTCAGGTGGCCGCGCAAAACCCGGACGAGCCAGGCCGGTCCACCTGGTACACCGTGGACCGGCCGGTGTATGTGGCGCTGACACTCCCCTCGGGATCGGGGCCCACCGCGATCCAGGAATTGTCAGACGTTATCGACCACACCATCCCCGCGGTACCCATCGACCCGGCGCCGGCTCGCTAGTGCCGATCGCAAGCGCGGCGCTTGCGCCGGGCGCGGCGGGTCGGCACCATCGGGCTAAGTGCCGATCGCAAGCGCGGCGCTTGCGCCGGGCGCGGCGGGTCGGCACCATCGGGCTAAGTGCC…
	TTCTACGACTTCGCAACCAAGTATC
Mtub4	GTCCAGG TTGCAAGAGA TGG GGCATCCTCAACAACGGTAG	3	GCCGGTGAGCGAGCGCGCGTAGCGGGGGAGCGAACGGCGCAGTTGGCACCA	GTCCAGGTTGCAAGAGATGGCTGAGGAGTTGGCGGTGTTGCGTGCCAACCAGCGCCGCGAGGTCGCGGTGGTGCCGAAGAGCACCGCCCTGGTCGTCTGGAAACCGCGCCGGTGAGCGAGCGCGCGTAGCGGGGGAGCGAACGGCGCAGTTGGCACCAGCCGGTGAGCGAGCGCGCGTAGCGGGGGAGCGAACGGCGCAGTTGGCACCAGCCGGTGAGCGAGCGCGCGTAGCGGGGGAGTTAGGGTCCGCTACCGTT GTTGAGGATGCC
		5		GTCCAGGTTGCAAGAGATGGCTGAGGAGTTGGCGGTGTTGCGTGCCAACCAGCGCCGCGAGGTCGCGGTGGTGCCGAAGAGCACCGCCCTGGTCGTCTGGAAACCGCGCCGGTGAGCGAGCGCGCGTAGCGGGGGAGCGAACGGCGCAGTTGGCACCAGCCGGTGAGCGAGCGCGCGTAGCGGGGGAGCGAACGGCGCAGTTGGCACCAGCCGGTGAGCGAGCGCGCGTAGCGGGGGAGCGAACGGCGCAGTTGGCACCAGCCGGTGAGCGAGCGCGCGTAGCGGGGGAGCGAACGGCGCAGTTGGCACCAGCCGGTGAGCGAGCGCGCGTAGCGGGGGAGTTAGGGTCCGCTACCGTT GTTGAGGATGCC
		7		GTCCAGGTTGCAAGAGATGGCTGAGGAGTTGGCGGTGTTGCGTGCCAACCAGCGCCGCGAGGTCGCGGTGGTGCCGAAGAGCACCGCCCTGGTCGTCTGGAAACCGCGCCGGTGAGCGAGCGCGCGTAGCGGGGGAGCGAACGGCGCAGTTGGCACCAGCCGGTGAGCGAGCGCGCGTAGCGGGGGAGCGAACGGCGCAGTTGGCACCAGCCGGTGAGCGAGCGCGCGTAGCGGGGGAGCGAACGGCGCAGTTGGCACCAGCCGGTGAGCGAGCGCGCGTAGCGGGGGAGCGAACGGCGCAGTTGGCACCAGCCGGTGAGCGAGCGCGCGTAGCGGGGGAGCGAACGGCGCAGTTGGCACCAGCCGGTGAGCGAGCGCGCGTAGCGGGGGAGCGAACGG…
		8		GTCCAGGTTGCAAGAGATGGCTGAGGAGTTGGCGGTGTTGCGTGCCAACCAGCGCCGCGAGGTCGCGGTGGTGCCGAAGAGCACCGCCCTGGTCGTCTGGAAACCGCGCCGGTGAGCGAGCGCGCGTAGCGGGGGAGCGAACGGCGCAGTTGGCACCAGCCGGTGAGCGAGCGCGCGTAGCGGGGGAGCGAACGGCGCAGTTGGCACCAGCCGGTGAGCGAGCGCGCGTAGCGGGGGAGCGAACGGCGCAGTTGGCACCAGCCGGTGAGCGAGCGCGCGTAGCGGGGGAGCGAACGGCGCAGTTGGCACCAGCCGGTGAGCGAGCGCGCGTAGCGGGGGAGCGAACGGCGCAGTTGGCACCAGCCGGTGAGCGAGCGCGCGTAGCGGGGGAGCGAACGG…
Mtub21	AGATCCCAGTTGTCGTCGTC CAACATCGCCTGGTTCTGTA	1	TTCCTCCTCGCGCCGCAAACGGCGCGCATCGTCACCGGGCGTCGTCTGATTGCCCGG	AGATCCCAGTTGTCGTCGTCGGTGCGGGCCACCAGCCCACCCTAGTCTGATTGCCCGGTTCCTCCTCGCGCCGCAAACGGCGCGCATCGTCACCGGGCGTCGTCTGATTGCCCGGTTCCTCCTCGCGCCGCAAACCAAGCCGGCTGGTGCTGTGCTATTGGCGTCGGAACAGACGGCCGTGCTGGCTACAGAACCA GGCGATGTTG
		4		AGATCCCAGTTGTCGTCGTCGGTGCGGGCCACCAGCCCACCCTAGTCTGATTGCCCGGTTCCTCCTCGCGCCGCAAACGGCGCGCATCGTCACCGGGCGTCGTCTGATTGCCCGGTTCCTCCTCGCGCCGCAAACGGCGCGCATCGTCACCGGGCGTCGTCTGATTGCCCGGTTCCTCCTCGCGCCGCAAACGGCGCGCATCGTCACCGGGCGTCGTCTGATTGCCCGGTTCCTCCTCGCGCCGCAAACGGCGCGCATCGTCACCGGGCGTCGTCTGATTGCCCGGTTCCTCCTCGCGCCGCAAACCGGCTGGTGCTGTGCTATTGGCGTCGGAACAGACGGCCGTGCTGGCTACAGAACCAGGCGATGTTG
		5		AGATCCCAGTTGTCGTCGTCGGTGCGGGCCACCAGCCCACCCTAGTCTGATTGCCCGGTTCCTCCTCGCGCCGCAAACGGCGCGCATCGTCACCGGGCGTCGTCTGATTGCCCGGTTCCTCCTCGCGCCGCAAACGGCGCGCATCGTCACCGGGCGTCGTCTGATTGCCCGGTTCCTCCTCGCGCCGCAAACGGCGCGCATCGTCACCGGGCGTCGTCTGATTGCCCGGTTCCTCCTCGCGCCGCAAACGGCGCGCATCGTCACCGGGCGTCGTCTGATTGCCCGGTTCCTCCTCGCGCCGCAAACGGCGCGCATCGTCACCGGGCGTCGTCTGATTGCCCGGTTCCTCCTCGCGCCGCAAACCAAGCCGGCTGGTGCTGTGCTATTGGCGTCGGAACA…
Mtub30	CTTGAAGCCCCGGTCTCATCTGT	2	TGATTGCCTGGCTCCTCCTCACCCCGTTACCCGGGGCGCATCGTCGCCGAGCTCGATT	CTTGAAGCCCCGGTCTCATCTGTCACAGTCACCTTTCCTACCACTCGTAACCCTGGCGAGCCGATCGCCCCTGGCGCGCCGGGCCCGCGTCGTCGCCGAGCTGGATTTGCTTACGTGGGCTGATTGCCTGGCTCCTCCTCACCCCGTTACCCGGGGCGCATCGTCGCCGAGCTCGATTTGATTGCCCGGCTCCTCCTCACCCCGTTACCCGGGGCGCATCGTCGCCGAGCTAGGTTGGGCCGGTGCGGGGCAATCCGATAGCCTTAGCTGCCAGCCCCGGTGGTTGGTTGGTCCGAGTGGCGGAATGGCAGACGCGCTAGCTTGAGGTGCTAGTGCCCTACTAATGGGCGTGGGGGTTCAAG
	ACTTGAACCCCCACGCCCATTAGTA	5		CTTGAAGCCCCGGTCTCATCTGTCACAGTCACCTTTCCTACCACTCGTAACCCTGGCGAGCCGATCGCCCCTGGCGCGCCGGGCCCGCGTCGTCGCCGAGCTGGATTTGCTTACGTGGGCTGATTGCCTGGCTCCTCCTCACCCCGTTACCCGGGGCGCATCGTCGCCGAGCTCGATTTGATTGCCCGGCTCCTCCTCACCCCGTTACCCGGGGCGCATCGTCGCCGAGCTAGGTTTGATTGCCTGGCTCCTCCTCACCCCGTTACCCGGGGCGCATCGTCGCCGAGCTCGATTTGATTGCCCGGCTCCTCCTCACCCCGTTACCCGGGGCGCATCGTCGCCGAGCTAGGTTTGATTGCCCGGCTCCTCCTCACCCCGTTACCCGGGGCGCATCGTCGC…
Mtub34	GGTGCGCACCTGCTCCAGATAA	2	GGCGATCGCAAGCGCGGCGAAGCCGGGCGCAGCGGGTCGCCACCATCGGACACA	GGTGCGCACCTGCTCCAGATAAGCCGTCAGGCCAACCACCGGGCGACTCGCGCCCAGTGGCGATCGCAAGCGCGGCGAAGCCGGGCGCAGCGGGTCGCCACCATCGGACACAGGCGATCGCAAGCGCGGCGAAGCCGGGCGCAGCGGGTCGCCACCATCGGACACAGGCGCTCAAATCCACGTATCCTCTCCCAATCGGTGACCGCCGCGTTGAACGCCGCCAGCTCCACACGCGCGTTGTTCAGGTAGTGCGCGACAACATCCTCGCCGAACGCCTCGCGCACCAGCGCAGAATCCTCGAACAGCACCGCGGCGTCGGCCAGCGTAACCGGCAGCCGTTCGACATCGGCGCCTTGGTAGGCGTTGCCGACACAGGGCTCGGGCAGCTGAAGGCCCCGC…
	GGCTCTCATTGCTGGAGGGTTGTAC	7		GGTGCGCACCTGCTCCAGATAAGCCGTCAGGCCAACCACCGGGCGACTCGCGCCCAGTGGCGATCGCAAGCGCGGCGAAGCCGGGCGCAGCGGGTCGCCACCATCGGACACAGGCGATCGCAAGCGCGGCGAAGCCGGGCGCAGCGGGTCGCCACCATCGGACACAGGCGATCGCAAGCGCGGCGAAGCCGGGCGCAGCGGGTCGCCACCATCGGACACAGGCGATCGCAAGCGCGGCGAAGCCGGGCGCAGCGGGTCGCCACCATCGGACACAGGCGATCGCAAGCGCGGCGAAGCCGGGCGCAGCGGGTCGCCACCATCGGACACAGGCGATCGCAAGCGCGGCGAAGCCGGGCGCAGCGGGTCGCCACCATCGGACGGCGATCGCAAGCGCGGCGA…
